# Supplementary material for: Dynamic MRI to quantify musculoskeletal motion: A systematic review of concurrent validity and reliability, and perspectives for evaluation of musculoskeletal disorders
Source: PLoS One. 2017 Dec 12;12(12):e0189587. doi: 10.1371/journal.pone.0189587 (PMC5726646; doi:10.1371/journal.pone.0189587)
Supplement: S3 Appendix — (XLSX) [file pone.0189587.s003.xlsx]

## Sheet: Total Score
Sr. No.	STUDY	Reviewer 1	Reviewer 2	Average
1	Benham et al 2010	73.913	76.087	75
2	Langner et al 2015	67.3913	69.5652	68.4783
3	Sheehan et al 1998	52.1739	54.3478	53.2609
4	Lin et al 2013	67.3913	69.5652	68.4783
5	Gilles et al 2005	52.1739	54.3478	53.2609
6	Rebmann et al 2003	65.2174	67.3913	66.3043
7	Clark et al 2014	80.4348	80.4348	80.4348
8	Draper et al 2008	84.7826	84.7826	84.7826
9	Powers et al 1998	73.913	71.7391	72.8261
10	Pierrart et al 2014	61	60.8696	60.9348
11	Sheehan et al 2007	78	80.4348	79.2174
12	Zhang et al 2011	70	71.7391	70.8696
13	Wang et al 2007	74	71.7391	72.8696
14	Drace et al 1994 venc	48	47.8261	47.913
15	Drace et al 1994 PC	48	47.8261	47.913
16	Niitsu et al 1992	50	52.1739	51.087
17	Asakawa et al 2003	65	65.2174	65.1087
18	Sinha et al 2004	70	69.5652	69.7826
19	Moerman et al 2013	65	65.2174	65.1087
20	Kaiser et al 2016	65	65	65
	Average QAS	65.5696	66.2935	65.9315
	SD	10.5865	10.3929	10.4653

## Sheet: Reviewer 1
	Study	Benham et al 2010	Langner et al 2015	Sheehan et al 1997	Lin et al 2013	Gilles et al 2005	Rebmann et al 2003	Clark et al 2014	Draper et al 2008	Powers et al 1998	Pierrart et al 2014	Sheehan et al 2007	Zhang et al 2011	Wang et al 2007	Drace et al 1994 venc	Drace et al 1994 PC	Niitsu et al 1992	Asakawa et al 2003	Sinha et al 2004	Moerman et al 2012	Kaiser et al 2016
	Q1	2	2	1	2	1	1	2	2	2	1	2	1	2	1	2	1	2	2	2	2
	Q2	2	2	2	2	1	2	2	2	2	2	2	2	2	1	1	0	2	2	NA	2
	Q3	2	2	2	2	2	2	2	2	2	2	2	2	2	0	0	0	2	2	NA	NA
	Q4	0	1	NA	0	0	0	NA	0	0	NA	NA	2	2	0	0	0	0	0	NA	NA
	Q5	2	2	2	2	2	2	2	2	2	2	2	2	2	2	2	2	2	2	2	2
	Q6	2	2	2	2	2	2	2	2	2	2	2	2	2	2	2	1	2	2	2	2
	Q7	1	2	1	2	1	2	1	2	2	2	2	2	2	2	1	2	2	2	2	2
	Q8	0	0	0	0	0	0	0	0	0	0	0	0	0	0	0	0	0	0	0	0
	Q9	2	2	2	2	2	1	2	2	2	1	2	1	2	2	2	1	2	2	2	2
	Q10	2	2	2	2	2	2	2	2	2	2	2	2	2	2	2	2	2	2	2	2
	Q11	1	2	0	2	1	2	2	1	2	2	0	2	2	2	2	2	2	2	2	2
	Q12	4	4	4	4	4	4	4	4	4	4	4	4	4	4	4	4	4	4	4	4
	Q13	4	2	2	2	2	2	4	4	4	2	4	2	2	2	2	2	2	2	2	2
	Q14	4	4	4	4	4	0	4	4	0	0	4	0	0	2	0	0	0	4	4	4
	Q15	0	0	NA	NA	NA	NA	4	4	0	0	0	4	4	NA	0	0	0	0	0	NA
	Q16	4	0	NA	4	NA	4	4	4	4	4	4	0	0	NA	2	4	4	2	4	NA
	Q17	2	2	NA	NA	NA	4	0	2	4	2	4	4	4	0	0	2	2	2	2	4
	Subtotal (1–11) score/24	16	19	14	18	14	16	17	17	18	16	16	18	20	14	14	11	18	18	14	16
	(12–20) score/22	18	12	10	14	10	14	20	22	16	12	20	14	14	8	8	12	12	14	16	14
	total score/46	34	31	24	32	24	30	37	39	34	28	36	32	34	22	22	23	30	32	30	30
	Percentage score	73.913	67.3913	52.1739	69.5652	52.1739	65.2174	80.4348	84.7826	73.913	60.8696	78.2609	69.5652	73.913	47.8261	47.8261	50	65.2174	69.5652	65.2174	65.2174

## Sheet: Reviewer 2
	Study	Benham et al 2010	Langner et al 2015	Sheehan et al 1997	Lin et al 2013	Gilles et al 2005	Rebmann et al 2003	Clark et al 2014	Draper et al 2008	Powers et al 1998	Pierrart et al 2014	Sheehan et al 2007	Zhang et al 2011	Wang et al 2007	Drace et al 1994 venc	Drace et al 1994 PC	Niitsu et al 1992	Asakawa et al 2003	Sinha et al 2004	Moerman et al 2012	Kaiser et al 2016
	Q1	2	2	1	2	2	2	2	2	2	2	2	1	2	1	2	2	2	2	2	2
	Q2	2	2	2	2	1	2	2	2	2	2	2	2	2	1	0	0	2	2	0	2
	Q3	2	2	2	2	2	2	2	2	2	2	2	2	2	0	0	0	2	2	0	NA
	Q4	0	2	NA	0	0	0	NA	0	1	NA	1	2	2	0	0	0	0	0	0	NA
	Q5	2	2	2	2	2	2	2	2	2	2	2	2	2	2	2	2	2	2	2	2
	Q6	2	2	2	2	1	2	2	2	2	2	2	2	1	2	2	1	2	2	2	2
	Q7	1	2	2	2	0	2	1	2	2	2	2	2	2	2	2	2	2	2	2	2
	Q8	0	0	0	0	0	0	0	0	0	0	0	0	0	0	0	0	0	0	0	0
	Q9	2	2	2	2	2	1	2	2	2	2	2	2	2	2	2	1	2	2	2	2
	Q10	2	2	2	2	2	2	2	2	2	2	2	2	2	2	2	2	2	2	2	2
	Q11	2	2	0	2	1	2	2	1	2	2	0	2	2	2	2	2	2	2	2	2
	Q12	4	4	4	4	4	4	4	4	4	4	4	4	4	4	4	4	4	4	4	4
	Q13	4	2	2	2	4	2	4	4	0	0	4	2	2	2	2	2	2	2	2	2
	Q14	0	4	4	4	4	0	4	4	0	0	4	0	0	2	0	0	0	4	4	4
	Q15	4	0	NA	NA	NA	NA	4	4	4	4	0	4	4	NA	0	0	0	0	0	NA
	Q16	4	0	NA	4	NA	4	4	4	2	0	4	0	0	NA	2	4	4	2	4	NA
	Q17	2	2	NA	NA	NA	4	0	2	4	2	4	4	4	0	0	2	2	2	2	4
	Subtotal (1–11) score/24	17	20	15	18	13	17	17	17	19	18	17	19	19	14	14	12	18	18	14	16
	(12–17) score/22	18	12	10	14	12	14	20	22	14	10	20	14	14	8	8	12	12	14	16	14
	total score/46	35	32	25	32	25	31	37	39	33	28	37	33	33	22	22	24	30	32	30	30
	percentage score	76.087	69.5652	54.3478	69.5652	54.3478	67.3913	80.4348	84.7826	71.7391	60.8696	80.4348	71.7391	71.7391	47.8261	47.8261	52.1739	65.2174	69.5652	65.2174	65.2174
